# Supplementary material for: Exploring the plastome diversity of fifteen centuries-old olive trees (Oleae europaea L.) from Jordan: insights and implications for conservation
Source: Front Plant Sci. 2025 Sep 9;16:1647776. doi: 10.3389/fpls.2025.1647776 (PMC12454372; doi:10.3389/fpls.2025.1647776)
Supplement: Supplementary Table 1 — Single-nucleotide polymorphisms (SNPs) identified in the 15 olive chloroplast genomes analyzed, using FARGA (LR743800.1) as the reference plastome. The figure presents SNP alleles per sample and their distribution across genic and intergenic regions of the plastome. [file Table1.xls]

## Sheet: Suppl_Table1
POSITION	REFERENCE ALLELE (LR743800.1)	GENOMIC LOCUS	AJ-24	BA-40	BA-42	BA-66	BA-74	BA-75	IR-55	IR-61	IR-62	JA-56	JA-71	JA-72	MN-14_WR	TF-1	TF-3
2	a	intergenic	g	g	g	g	g	g	g	g	g	g	g	g	g	g	g
1191	c	psbA	c	c	c	c	c	c	c	c	c	c	c	c	c	c	y
1281	c	psbA	c	c	c	c	c	c	c	c	c	c	c	c	c	c	m
1328	a	psbA	a	a	a	a	a	a	a	m	a	a	a	a	a	a	m
5015	c	intergenic	a	a	a	a	a	a	a	a	a	a	a	a	a	a	a
6376	t	rps16	t	t	t	t	t	c	t	t	t	t	c	t	t	t	t
9465	c	intergenic	t	t	t	t	t	t	t	t	t	t	t	t	t	t	t
9576	a	intergenic	t	t	t	t	t	t	t	t	t	t	t	t	t	t	t
9812	c	intergenic	c	c	t	c	c	c	c	c	c	c	c	c	c	c	c
13376	t	atpF	g	g	g	g	g	g	g	g	g	g	g	g	g	g	g
14398	g	intergenic	a	a	a	a	a	a	a	a	a	a	a	a	a	a	a
15558	a	intergenic	g	g	g	g	g	g	g	g	g	g	g	g	g	g	g
17455	c	intergenic	t	t	t	t	t	t	t	t	t	t	t	t	t	t	t
18658	a	rpoC2	g	g	g	g	g	g	g	g	g	g	g	g	g	g	g
19078	a	rpoC2	c	c	c	c	c	c	c	c	c	c	c	c	c	c	c
23278	t	rpoC1	c	c	c	c	c	c	c	c	c	c	c	c	c	c	c
25595	g	rpoB	g	g	g	g	g	g	g	r	g	g	g	g	g	g	r
25781	g	rpoB	g	g	g	g	g	g	g	g	g	g	g	g	g	g	s
25951	g	rpoB	g	g	g	g	g	g	g	g	g	g	g	g	g	g	k
25952	a	rpoB	a	a	a	a	a	a	a	a	a	a	a	a	a	a	m
26479	t	rpoB	t	t	t	t	t	t	t	k	t	t	t	t	t	t	k
26613	c	rpoB	c	c	c	c	c	c	c	m	c	c	c	c	c	c	m
26658	g	rpoB	g	g	g	g	g	g	g	k	g	g	g	g	g	g	k
26667	t	rpoB	t	t	t	t	t	t	t	w	t	t	t	t	t	t	w
26673	g	rpoB	g	g	g	g	g	g	g	k	g	g	g	g	g	g	k
26705	a	rpoB	a	a	a	a	a	a	a	a	a	a	a	a	a	a	m
26741	t	rpoB	g	g	g	g	g	g	g	g	g	g	g	g	g	g	g
26979	a	rpoB	a	a	a	a	a	a	a	a	a	a	a	a	a	a	r
27034	c	rpoB	c	c	c	c	c	c	c	c	c	c	c	c	c	c	m
27281	c	rpoB	c	c	c	c	c	c	c	c	c	c	c	c	c	c	y
27587	a	rpoB	g	g	g	g	g	g	g	g	g	g	g	g	g	g	g
27673	g	rpoB	g	g	g	g	g	g	g	g	g	g	g	g	g	g	k
27682	c	rpoB	c	c	c	c	c	c	c	c	c	c	c	c	c	c	m
27908	a	rpoB	a	a	a	a	a	a	a	a	a	a	a	a	a	a	m
28002	g	rpoB	g	g	g	g	g	g	g	g	g	g	g	g	g	g	r
28772	c	intergenic	a	a	a	a	a	a	a	a	a	a	a	a	a	a	a
30122	t	intergenic	t	t	t	t	t	t	t	t	t	t	t	t	t	t	y
30222	a	intergenic	a	a	a	a	a	a	a	a	a	a	a	a	a	a	m
30336	a	intergenic	a	a	a	a	a	a	a	a	a	a	a	a	a	a	r
30387	g	intergenic	g	g	g	g	g	g	g	g	g	g	g	g	g	g	k
30561	t	intergenic	t	t	t	t	t	t	t	t	t	t	t	t	t	t	k
30562	c	intergenic	c	c	c	c	c	c	c	c	c	c	c	c	c	c	m
30563	t	intergenic	t	t	t	t	t	t	t	t	t	t	t	t	t	t	y
30640	g	intergenic	g	g	g	g	g	g	g	g	g	g	g	g	g	g	k
30688	a	intergenic	a	a	a	a	a	a	a	a	a	a	a	a	a	a	m
30799	a	intergenic	a	a	a	a	a	a	a	a	a	a	a	a	a	a	m
30818	t	intergenic	t	t	t	t	t	t	t	t	t	t	t	t	t	t	a
30823	g	intergenic	g	g	g	g	g	g	g	g	g	g	g	g	g	g	c
31136	t	intergenic	t	t	t	t	t	t	t	t	t	t	t	t	t	t	a
31137	t	intergenic	t	t	t	t	t	t	t	t	t	t	t	t	t	t	a
31138	c	intergenic	c	c	c	c	c	c	c	c	c	c	c	c	c	c	t
31140	t	intergenic	t	t	t	t	t	t	t	t	t	t	t	t	t	t	g
31141	c	intergenic	c	c	c	c	c	c	c	c	c	c	c	c	c	c	a
31143	a	intergenic	a	a	a	a	a	a	a	a	a	a	a	a	a	a	g
31144	t	intergenic	t	t	t	t	t	t	t	t	t	t	t	t	t	t	a
31145	t	intergenic	t	t	t	t	t	t	t	t	t	t	t	t	t	t	a
31186	t	intergenic	t	t	t	t	t	t	t	t	t	t	t	t	t	t	c
31292	g	intergenic	g	g	g	g	g	g	g	g	g	g	g	g	g	g	t
31293	a	intergenic	a	a	a	a	a	a	a	a	a	a	a	a	a	a	c
31298	t	intergenic	g	g	g	g	g	g	g	g	g	g	g	g	g	g	t
31321	t	psbM	t	t	t	t	t	t	t	t	t	t	t	t	t	t	g
31326	g	psbM	g	g	g	g	g	g	g	g	g	g	g	g	g	g	t
31334	g	psbM	g	g	g	g	g	g	g	g	g	g	g	g	g	g	t
31348	g	psbM	g	g	g	g	g	g	g	g	g	g	g	g	g	g	t
31349	a	psbM	a	a	a	a	a	a	a	a	a	a	a	a	a	a	c
31463	g	intergenic	g	g	g	g	g	g	g	g	g	g	g	g	g	g	a
31468	t	intergenic	t	t	t	t	t	t	t	t	t	t	t	t	t	t	g
31721	c	intergenic	c	c	c	c	c	c	c	c	c	c	c	c	c	c	t
31731	t	intergenic	t	t	t	t	t	t	t	t	t	t	t	t	t	t	a
31732	a	intergenic	a	a	a	a	a	a	a	a	a	a	a	a	a	a	g
31733	c	intergenic	c	c	c	c	c	c	c	c	c	c	c	c	c	c	t
31734	t	intergenic	t	t	t	t	t	t	t	t	t	t	t	t	t	t	a
31751	g	intergenic	g	g	g	g	g	g	g	g	g	g	g	g	g	g	c
31805	a	intergenic	a	a	a	a	a	a	a	a	a	a	a	a	a	a	g
31959	c	intergenic	g	g	g	g	g	g	g	g	g	g	g	g	g	g	g
32826	t	intergenic	c	c	c	c	c	c	c	c	c	c	c	c	c	c	c
35966	c	intergenic	c	c	m	c	c	c	c	c	c	c	m	c	c	m	c
37593	c	intergenic	g	g	g	g	g	g	g	g	g	g	g	g	g	g	g
38143	t	intergenic	c	c	c	c	c	c	c	c	c	c	c	c	c	c	c
38942	t	rps14	g	g	g	g	g	g	g	g	g	g	g	g	g	g	g
39407	t	psaB	c	c	c	c	c	t	c	c	c	t	t	c	c	c	t
39602	a	psaB	a	a	a	a	a	a	a	a	a	a	a	a	a	a	m
39808	c	psaB	c	c	c	c	c	c	c	c	c	c	c	c	c	c	y
39948	a	psaB	a	a	a	a	a	a	a	a	a	a	a	a	a	a	m
40202	a	psaB	a	a	a	a	a	a	a	a	a	a	a	a	a	a	w
40370	t	psaB	t	t	t	t	t	t	t	t	t	t	t	t	t	t	y
40640	g	psaB	g	g	g	g	t	g	g	g	g	g	g	g	g	g	g
41173	t	psaB	t	t	t	t	t	t	t	t	t	t	t	t	t	t	k
41176	t	psaB	t	t	t	t	t	t	t	t	t	t	t	t	t	t	k
41177	c	psaB	c	c	c	c	c	c	c	c	c	c	c	c	c	c	m
41469	t	psaA	t	t	t	t	t	t	t	t	t	t	t	t	t	t	k
41997	g	psaA	g	g	g	g	g	g	g	g	g	g	g	g	g	g	r
42072	t	psaA	t	t	t	t	t	t	t	t	t	t	t	t	t	t	k
42913	a	psaA	a	a	a	a	a	a	a	m	a	a	a	a	a	a	m
43882	g	intergenic	a	a	a	a	a	a	a	a	a	a	a	a	a	a	a
45550	a	ycf3	g	g	g	g	g	g	g	g	g	g	g	g	g	g	g
48108	a	intergenic	c	c	c	c	c	c	c	c	c	c	c	c	c	c	c
48302	c	intergenic	t	t	t	t	t	t	t	t	t	t	t	t	t	t	t
48307	a	intergenic	g	g	g	g	g	g	g	g	g	g	g	g	g	g	g
51596	a	psbG	c	c	c	c	c	c	c	c	c	c	c	c	c	c	c
52182	t	ndhC	g	g	g	g	g	g	g	g	g	g	g	g	g	g	g
54866	a	atpE	a	a	a	a	a	a	a	a	a	a	a	a	a	a	g
55702	g	atpB	g	g	g	g	g	g	g	g	g	g	g	g	g	g	k
55703	g	atpB	g	g	g	g	g	g	g	g	g	g	g	g	g	g	s
55704	a	atpB	a	a	a	a	a	a	a	a	a	a	a	a	a	a	m
56778	a	intergenic	a	a	a	a	a	g	a	a	a	a	g	a	a	a	a
56779	a	intergenic	a	a	a	a	a	t	a	a	a	a	t	a	a	a	a
56781	a	intergenic	a	a	a	a	a	c	a	a	a	a	c	a	a	a	a
56782	g	intergenic	g	g	g	g	g	a	g	g	g	g	a	g	g	g	g
56783	c	intergenic	c	c	c	c	c	a	c	c	c	c	a	c	c	c	c
56784	t	intergenic	t	t	t	t	t	c	t	t	t	t	c	t	t	t	t
56785	t	intergenic	t	t	t	t	t	c	t	t	t	t	c	t	t	t	t
56786	g	intergenic	g	g	g	g	g	a	g	g	g	g	a	g	g	g	g
56787	g	intergenic	g	g	g	g	g	a	g	g	g	g	a	g	g	g	g
56788	t	intergenic	t	t	t	t	t	g	t	t	t	t	g	t	t	t	t
56789	t	intergenic	t	t	t	t	t	c	t	t	t	t	c	t	t	t	t
56790	g	intergenic	g	g	g	g	g	t	g	g	g	g	t	g	g	g	g
56792	a	intergenic	a	a	a	a	a	t	a	a	a	a	t	a	a	a	a
56793	c	intergenic	c	c	c	c	c	t	c	c	c	c	t	c	c	c	c
56943	g	intergenic	a	a	a	a	a	a	a	a	a	a	a	a	a	a	a
59252	t	intergenic	t	t	t	a	t	t	t	t	t	t	t	t	t	t	t
61405	g	intergenic	a	a	a	a	a	a	a	a	a	a	a	a	a	a	a
64721	g	intergenic	a	a	a	a	a	a	a	a	a	a	a	a	a	a	a
66355	g	intergenic	t	t	t	t	t	g	t	t	t	g	g	t	t	t	g
67671	t	intergenic	g	g	g	g	g	g	g	g	g	g	g	g	g	g	g
69187	c	intergenic	t	t	t	t	t	t	t	t	t	t	t	t	t	t	t
69519	a	intergenic	g	g	g	g	g	g	g	g	g	g	g	g	g	g	g
71389	g	rpl20	a	a	a	a	a	a	a	a	a	a	a	a	a	a	a
72514	c	intergenic	t	t	t	t	t	t	t	t	t	t	t	t	t	t	t
74136	t	clpP	g	g	g	g	g	g	g	g	g	g	g	g	g	g	g
75046	g	intergenic	c	c	c	c	c	c	c	c	c	c	c	c	c	c	c
77405	c	intergenic	a	a	a	a	a	a	a	a	a	a	a	a	a	a	a
83326	g	rpl14	t	t	t	t	t	t	t	t	t	t	t	t	t	t	t
85547	t	rps3	g	g	g	g	g	g	g	g	g	g	g	g	g	g	g
85611	g	rps3	a	a	a	a	a	a	a	a	a	a	a	a	a	a	a
85671	a	rps3	g	g	g	g	g	g	g	g	g	g	g	g	g	g	g
102508	t	intergenic	a	a	a	a	a	a	a	a	a	a	a	a	a	a	a
110648	t	intergenic	a	a	a	a	a	a	a	a	a	a	a	a	a	a	a
110649	t	intergenic	a	a	a	a	a	a	a	a	a	a	a	a	a	a	a
110650	t	intergenic	a	a	a	a	a	a	a	a	a	a	a	a	a	a	a
112776	c	ndhF	a	a	a	a	a	a	a	a	a	a	a	a	a	a	a
114474	g	ndhF	a	a	a	a	a	a	a	a	a	a	a	a	a	a	a
115388	t	intergenic	a	a	a	a	a	a	a	a	a	a	a	a	a	a	a
115618	a	intergenic	c	c	c	c	c	c	c	c	c	c	c	c	c	c	c
118339	t	intergenic	a	a	a	a	a	a	a	a	a	a	a	a	a	a	a
120860	g	intergenic	c	c	c	c	c	c	c	c	c	c	c	c	c	c	c
122555	g	ndhA	t	t	t	t	t	t	t	t	t	t	t	t	t	t	t
124344	a	ndhH	c	c	c	c	c	c	c	c	c	c	c	c	c	c	c
125426	t	intergenic	g	g	g	g	g	g	g	g	g	g	g	g	g	g	g
127042	g	ycf1	c	c	c	c	c	c	c	c	c	c	c	c	c	c	c
127358	t	ycf1	g	g	g	g	g	g	g	g	g	g	g	g	g	g	g
127813	c	ycf1	a	a	a	a	a	a	a	a	a	a	a	a	a	a	a
128312	t	ycf1	g	g	g	g	g	g	g	g	g	g	g	g	g	g	g
129201	t	ycf1	a	a	a	a	a	a	a	a	a	a	a	a	a	a	a
131894	a	intergenic	t	t	t	t	t	t	t	t	t	t	t	t	t	t	t
131895	a	intergenic	t	t	t	t	t	t	t	t	t	t	t	t	t	t	t
131896	a	intergenic	t	t	t	t	t	t	t	t	t	t	t	t	t	t	t
140036	a	intergenic	t	t	t	t	t	t	t	t	t	t	t	t	t	t	t

## Sheet: Suppl_Table2
					NUMBER OF REPEATING UNITS
SSR nr.	SSR type	SSR	start*	end*	LR743800.1	AJ-24	BA-40	BA-42	BA-66	BA-74	BA-75	IR-55	IR-61	IR-62	JA-56	JA-71	JA-72	MN-14_WR	TF-1	TF-3	GENOMIC LOCUS
1	p1	(T)10	505	514	10	12	12	12	12	12	12	12	12	12	12	12	12	12	12	12	Intergenic
2	p1	(T)11	3307	3317	11	11	11	11	11	11	11	11	11	11	11	11	11	11	11	11	matk
3	c	(AG)6aattgtcaaaatggatagagtacctcttatgttatctac(T)12	4638	4700	63	63	62	62	62	62	62	64	62	62	62	62	62	62	62	62	Intergenic
4	p1	(T)12	4883	4894	12	12	12	12	12	12	12	12	12	12	12	12	12	12	12	12	Intergenic
5	p1	(A)10	5011	5020		10	10	10	10	10	10	10	10	10	10	10	10	10	10	10	Intergenic
6	p1	(T)12	6819	6830	12	12	12	12	12	12	12	12	12	12	12	12	12	12	12	12	Intergenic
7	c	(T)11c(A)10	9070	9091	22	22	22	22	22	22	22	22	22	22	22	22	22	22	22	22	Intergenic
8	p1	(A)11	9587	9597	11	12	12	12	12	12	12	12	12	12	12	12	12	12	12	12	Intergenic
9	p1	(T)10	10999	11008	10	10	10	10	10	10	10	10	10	10	10	10	10	10	10	10	Intergenic
10	p1	(A)16	12797	12812	16	15	15	15	15	15	15	15	15	15	15	15	15	15	15	15	Intergenic
11	p1	(T)10	13361	13370	10	10	10	10	10	10	10	10	10	10	10	10	10	10	10	10	atpF
12	p1	(T)11	14160	14170	11	10	10	10	10	10	10	10	10	10	10	10	10	10	10	10	Intergenic
13	c	(C)11(T)10c(A)13	17441	17475	35	34	33	34	34	34	34	34	34	34	34	34	34	34	34	33	Intergenic
14	p1	(T)12	17769	17780	12	12	12	12	12	12	12	12	12	12	12	12	12	12	12	12	rpoC2
15	p1	(T)10	19279	19288	10	10	10	10	10	10	10	10	10	10	10	10	10	10	10	10	rpoC2
16	p1	(T)11	19678	19688	11	11	11	11	11	11	11	11	11	11	11	11	11	11	11	11	rpoC2
17	p1	(T)12	20216	20227	12	12	12	12	12	12	12	12	12	12	12	12	12	12	12	12	rpoC2
18	p1	(T)10	24131	24140	10	10	10	10	10	10	10	10	10	10	10	10	10	10	10	10	rpoC1
19	p1	(A)10	31801	31810	10	10	10	10	10	10	10	10	10	10	10	10	10	10	10		Intergenic
20	p1	(A)12	32691	32702	12	13	13	13	13	13	13	13	13	13	13	13	13	13	13	13	Intergenic
21	p1	(T)10	33667	33676	10	10	10	10	10	10	10	10	10	10	10	10	10	10	10	10	Intergenic
22	p1	(A)12	34159	34170	12	11	11	11	11	11	11	11	11	11	11	11	11	11	11	11	Intergenic
23	p1	(T)11	37153	37163	11	13	13	13	13	13	13	13	13	13	13	13	13	13	13	13	Intergenic
24	c	(A)12ttttctcggttatgagacacattacaatttaatataagtccccaaaataaaatg(A)11	37952	38028	77	76	76	76	76	76	76	76	76	76	76	76	76	76	76	76	Intergenic
25	p1	(A)11	44084	44094	11	12	12	12	12	12	12	12	12	12	12	12	12	12	12	12	Intergenic
26	p1	(A)11	46126	46136	11	11	11	11	11	11	11	11	11	11	11	11	11	11	11	11	ycf3
27	p1	(A)11	46370	46380	11	11	11	11	11	11	11	11	11	11	11	11	11	11	11	11	Intergenic
28	p1	(T)10	48102	48111	10	10	10	10	10	10	10	10	10	10	10	10	10	10	10	10	Intergenic
29	p2	(TA)6	48232	48243	12	12	12	12	12	12	12	12	12	12	12	12	12	12	12	12	Intergenic
30	p1	(T)11	49027	49037	11	11	11	11	11	11	11	11	11	11	11	11	11	11	11	11	Intergenic
31	p1	(T)10	52873	52882	10	10	10	10	10	10	10	10	10	10	10	10	10	10	10	10	Intergenic
32	p1	(T)10	59207	59216	10	10	10	10	10	10	10	10	10	10	10	10	10	10	10	10	Intergenic
33	p1	(T)11	61781	61791	11	10	10	10	10	10	10	10	10	10	10	10	10	10	10	10	Intergenic
34	p1	(T)13	63025	63037	13	13	13	13	13	13	13	13	13	13	12	13	13	13	13	13	Intergenic
35	p1	(A)10	66054	66063	10	10	10	10	10	10	10	10	10	10	10	10	10	10	10	10	Intergenic
36	p1	(A)11	67878	67888	-	11	11	11	11	11	11	11	11	11	11	11	11	11	11	11	Intergenic
37	p1	(T)12	68687	68698	12	12	12	12	12	12	12	12	12	12	12	12	12	12	12	12	Intergenic
38	p1	(A)10	71658	71667	10	10	10	10	10	10	10	10	10	10	10	10	10	10	10	10	Intergenic
39	p1	(T)10	73180	73189	10	10	10	10	10	10	10	10	10	10	10	10	10	10	10	10	clpP
40	p1	(A)11	73343	73353	11	11	11	11	11	11	11	11	11	11	11	11	11	11	11	11	clpP
41	p1	(T)13	74197	74209	13	11	11	11	11	11	11	11	11	11	11	11	11	11	11	11	clpP
42	p1	(A)13	77772	77784	13	12	12	12	12	12	12	12	12	12	12	12	12	12	12	12	Intergenic
43	p1	(T)11	78105	78115	11	10	10	10	10	10	10	10	10	10	10	10	10	10	10	10	Intergenic
44	p1	(A)12	80461	80472	12	12	12	12	12	12	12	12	12	12	12	12	12	12	12	12	Intergenic
45	p1	(T)10	80711	80720	10	10	10	10	10	10	10	10	10	10	10	10	10	10	10	10	rpoA
46	p1	(T)18	83121	83138	18	18	18	18	18	18	18	18	18	18	18	18	18	18	18	17	Intergenic
47	p1	(T)10	84281	84290	10	10	10	10	10	10	10	10	10	10	10	10	10	10	10	10	rpl16
48	p1	(A)10	84842	84851	10	-	-	-	-	-	-	-	-	-	-	-	-	-	-	-	rpl16
49	p1	(A)10	86318	86327	10	10	10	10	10	10	10	10	10	10	10	10	10	10	10	10	Intergenic
50	p1	(T)10	86621	86630	10	10	10	10	10	10	10	10	10	10	10	10	10	10	10	10	Intergenic
51	p1	(T)10	114883	114892	-	10	10	10	10	10	10	10	10	10	10	10	10	10	10	10	Intergenic
52	p1	(A)15	115357	115371	-	15	15	15	15	15	15	15	15	15	15	15	15	15	15	15	Intergenic
53	p1	(T)12	117385	117396	12	12	12	12	12	12	12	12	12	12	12	12	12	12	12	12	Intergenic
54	p1	(A)10	155641	155650	10	10	10	10	10	10	10	10	10	10	10	10	10	10	10	10	Intergenic

## Sheet: Suppl_Table3
		Coordinates on the reference plastome (LR743800.1)					Copy number
	Tandem repeat ID	Start	End	Consenus pattern	Period size	Genomic locus	LR743800.1	AJ-24	BA-40	BA-42	BA-66	BA-74	BA-75	IR-55	IR-61	IR-62	JA-56	JA-71	JA-72	MN-14_WR	TF-1	TF-3
LSC	TR1	9563	9597	ATAAAGAAAAAAAAAAA	18	intergenic	2.0	-	-	-	-	-	-	-	-	-	-	-	-	-	-	-
	TR2	16581	16620	ATATTTGAAATACCAACTA	19	intergenic	2.1	2.1	2.1	2.1	2.1	2.1	2.1	2.1	2.1	2.1	2.1	2.1	2.1	2.1	2.1	2.1
	TR3	56662	56687	TCAATAAGAAATG	13	intergenic	2.0	2.0	2.0	2.0	2.0	2.0	2.0	2.0	2.0	2.0	2.0	2.0	2.0	2.0	2.0	2.0
	TR4	58929	58970	AAATACAAATCGAAGACTC	18	intergenic	2.2	2.2	2.2	2.2	2.2	2.2	2.2	2.2	2.2	2.2	2.2	2.2	2.2	2.2	2.2	2.2
	TR5	62065	62109	GTTCACATCAAACTAGTGCTA	21	intergenic	2.1	2.1	2.1	2.1	2.1	2.1	2.1	2.1	2.1	2.1	2.1	2.1	2.1	2.1	2.1	2.1
	TR6	64329	64364	TATTAATCTAATCCAAT	17	intergenic	2.1	2.1	2.1	2.1	2.1	2.1	2.1	2.1	2.1	2.1	2.1	2.1	2.1	2.1	2.1	2.1
	TR7	65773	65802	ATTGCCAGATTTCA	14	intergenic	2.1	2.1	2.1	2.1	2.1	2.1	2.1	2.1	2.1	2.1	2.1	2.1	2.1	2.1	2.1	2.1
	TR8	70626	70666	TAAATCCAAGCGACCTTTTCT	21	rps18	2.0	2.0	2.0	2.0	2.0	2.0	2.0	2.0	2.0	2.0	2.0	2.0	2.0	2.0	2.0	2.0
	TR9	83189	83226	TTAATCTAGTTC	12	intergenic	-	3.2	3.2	3.2	3.2	3.2	3.2	3.2	3.2	3.2	3.2	3.2	3.2	3.2	3.2	3.2
IRb	TR10	91364	91453	TGTCTAAGTCACTTCTTTTTTT	21	ycf2	4.1	4.1	4.1	4.1	4.1	4.1	4.1	4.1	4.1	4.1	4.1	4.1	4.1	4.1	4.1	4.1
	TR11	91364	91418	TTTGTCCAAGCCACTTCTTTTT	24	ycf2	2.5	2.5	2.5	2.5	2.5	2.5	2.5	2.5	2.5	2.5	2.5	2.5	2.5	2.5	2.5	2.5
	TR12	91386	91453	TTTTTGTCCAAGTCACTTCTT	21	ycf2	3.2	3.2	3.2	3.2	3.2	3.2	3.2	3.2	3.2	3.2	3.2	3.2	3.2	3.2	3.2	3.2
	TR13	93776	93839	CAATATTGATGATAGT	18	ycf2	3.8	3.8	3.8	3.8	3.8	3.8	3.8	3.8	3.8	3.8	3.8	3.8	3.8	3.8	3.8	3.8
	TR14	93776	93857	TATTGATGATAGTACAA	18	ycf2	4.8	4.8	4.8	4.8	4.8	4.8	4.8	4.8	4.8	4.8	4.8	4.8	4.8	4.8	4.8	4.8
	TR15	93798	93864	GTGACGATA	9	ycf2	7.4	7.4	7.4	7.4	7.4	7.4	7.4	7.4	7.4	7.4	7.4	7.4	7.4	7.4	7.4	7.4
	TR16	93790	93865	TATTGATGATAGTACAA	18	ycf2	4.2	4.2	4.2	4.2	4.2	4.2	4.2	4.2	4.2	4.2	4.2	4.2	4.2	4.2	4.2	4.2
	TR17	93790	93852	ATATTGATG	9	ycf2	7.0	7.0	7.0	7.0	7.0	7.0	7.0	7.0	7.0	7.0	7.0	7.0	7.0	7.0	7.0	7.0
	TR18	93776	93865	TATTGATGATAGTGACAATATTGATGATAGTGACGA	36	ycf2	2.6	2.6	2.6	2.6	2.6	2.6	2.6	2.6	2.6	2.6	2.6	2.6	2.6	2.6	2.6	2.6
	TR19	101652	101697	TTCTTTTCTATTATATTAGTATT	23	intergenic	2.0	2.0	2.0	2.0	2.0	2.0	2.0	2.0	2.0	2.0	2.0	2.0	2.0	2.0	2.0	2.0
	TR20	109621	109681	CATTGTTCAAATCTTTGACAACACGAAAAAC	31	intergenic	2.0	2.0	2.0	2.0	2.0	2.0	2.0	2.0	2.0	2.0	2.0	2.0	2.0	2.0	2.0	2.0
SSC	TR21	113955	113993	AATAAAAACCTAAAATCCCT	20	ndhF	2.0	2.0	2.0	2.0	2.0	2.0	2.0	2.0	2.0	2.0	2.0	2.0	2.0	2.0	2.0	2.0
	TR22	126536	126586	TTTTGATTTTCATTAATATTTTCA	24	ycf1	2.1	2.1	2.1	2.1	2.1	2.1	2.1	2.1	2.1	2.1	2.1	2.1	2.1	2.1	2.1	2.1
	TR23	128807	128862	TCCTTCTCTTTTTTCTCTTCTCTTTTTG	27	ycf1	2.0	2.0	2.0	2.0	2.0	2.0	2.0	2.0	2.0	2.0	2.0	2.0	2.0	2.0	2.0	2.0
	TR24	128807	128860	TCCTTCTCTTTTTT	14	ycf1	3.9	3.9	3.9	3.9	3.9	3.9	3.9	3.9	3.9	3.9	3.9	3.9	3.9	3.9	3.9	3.9
	TR25	128804	128865	TTCTCCTTTCTTTTCTTCTCTTCTTTTTTGTCC	32	ycf1	1.9	1.9	1.9	1.9	1.9	1.9	1.9	1.9	1.9	1.9	1.9	1.9	1.9	1.9	1.9	1.9
IRa	TR26	132590	132650	GTTTTTCGTGTTGTCAAAGATTTGAACAATG	31	intergenic	2.0	2.0	2.0	2.0	2.0	2.0	2.0	2.0	2.0	2.0	2.0	2.0	2.0	2.0	2.0	2.0
	TR27	140574	140619	AATACTAATATAATAGAAAAGAA	23	intergenic	2.0	2.0	2.0	2.0	2.0	2.0	2.0	2.0	2.0	2.0	2.0	2.0	2.0	2.0	2.0	2.0
	TR28	148406	148495	TCGTCACTATCATCAATATTGTCACTATCATCAATA	36	ycf2	2.6	2.6	2.6	2.6	2.6	2.6	2.6	2.6	2.6	2.6	2.6	2.6	2.6	2.6	2.6	2.6
	TR29	148419	148481	CATCAATAT	9	ycf2	7.0	7.0	7.0	7.0	7.0	7.0	7.0	7.0	7.0	7.0	7.0	7.0	7.0	7.0	7.0	7.0
	TR30	148406	148481	TTGTACTATCATCAATA	18	ycf2	4.2	4.2	4.2	4.2	4.2	4.2	4.2	4.2	4.2	4.2	4.2	4.2	4.2	4.2	4.2	4.2
	TR31	148407	148473	TATCGTCAC	9	ycf2	7.4	7.4	7.4	7.4	7.4	7.4	7.4	7.4	7.4	7.4	7.4	7.4	7.4	7.4	7.4	7.4
	TR32	148414	148495	TTGTACTATCATCAATA	18	ycf2	4.8	4.8	4.8	4.8	4.8	4.8	4.8	4.8	4.8	4.8	4.8	4.8	4.8	4.8	4.8	4.8
	TR33	148432	148495	ACTATCATCAATATTG	18	ycf2	3.8	3.8	3.8	3.8	3.8	3.8	3.8	3.8	3.8	3.8	3.8	3.8	3.8	3.8	3.8	3.8
	TR34	150818	150885	AAGAAGTGACTTGGACAAAAA	21	ycf2	3.2	3.2	3.2	3.2	3.2	3.2	3.2	3.2	3.2	3.2	3.2	3.2	3.2	3.2	3.2	3.2
	TR35	150853	150907	AAAAAGAAGTGGCTTGGACAAA	24	ycf2	2.5	2.5	2.5	2.5	2.5	2.5	2.5	2.5	2.5	2.5	2.5	2.5	2.5	2.5	2.5	2.5
	TR36	150818	150907	AAAAAAAGAAGTGACTTAGACA	21	ycf2	4.1	4.1	4.1	4.1	4.1	4.1	4.1	4.1	4.1	4.1	4.1	4.1	4.1	4.1	4.1	4.1
